# Supplementary material for: Evaluating the potential of in-depth chrono-cultural and functional analysis of pottery in European cave archaeology: a case study from the prehistoric Grotte Di Sant’angelo Cave Complex (Cassano allo Ionio – Calabria, Italy)
Source: Archaeol Anthropol Sci. 2026 Jan 24;18(2):30. doi: 10.1007/s12520-025-02332-1 (PMC12831680; doi:10.1007/s12520-025-02332-1)
Supplement: Supplementary file 1 — Supplementary Material 1 [file 12520_2025_2332_MOESM1_ESM.xlsx]

## Sheet: Pottery
Evaluating the potential of in-depth chrono-cultural and functional analysis of pottery in European cave archaeology: A case study from the prehistoric Grotte di Sant’Angelo Cave Complex (Cassano allo Ionio – Calabria, Italy)
Delia Carloni, Felice Larocca, Peter A.J. Attema, Giuseppe De Luca, Francesco Breglia, Marco Pacciarelli, Giuseppe E. De Benedetto
Supplementary Information 1
Detailed information on pots/potsherds from Trivio area
Sample	Inventory number	Site	Sector	Findspot	Layer	Number of Sherds	Stored	Pottery State	Length CM	Width CM	Thickness CM	Weight G	Preservation State	Internal Surface Color	External Surface Color	Fracture Color	GeometricShape	Restriction	Rim, Lip	Base	Shape	Prehension/Suspension	Decoration	Comparisons	Chrono-cultural Attribution	Surfaces	Pot Height CM	Diameter Rim CM	Diameter Maximum Expansion CM	Diameter Base CM	Capacity L	Weight Kg	Stability	Accessibility	Transportability	Durability	ContainmentSecurity	Impermeability	Repairing/reusing/recycling	Traces
SA01	Pot9	Grotte di Sant'Angelo Cave Complex, Grotta di Sant'Angelo Inferiore	Trivio	F2	US 3	1	Archaeological deposit in San Lorenzo Bellizzi	potsherd	15,5	12,8	0,5-0,8	219	good	dark brown, black	dark brown, black	brown, black	Ellipsoid	Unrestricted	Rounded rim	Flat?	Tronco-ellipsoid bowl, unrestricted		Parallel vertical grooves from the rim to the upper interior	Piano di Cecita: Marino & Nicoletti 2023, fig. 4 no. 8 (shape only) Margi a Curti: Pacciarelli 2011, fig. 5 (decoration only) Grotta Pavolella: Guerzoni 2004, fig. 1C no. 12 (shape only)	Early Copper Age (3650-3300 BCE)	Internal: burnished External: burnished	~12	23			3.5	>0,9	Tendency to have a low center of gravity, but slightly narrow base; possible flat base ensuring stability	High accessibility, possibility of introducing a hand or a tool, neutral orientation of lip	High transportability ensured by small size and light weight, possibility of carrying the pot with the hands; transportation when filled with hot contents may be problematic. Transport when filled with liquid content is possible. Short distance	Relatively thick walls for structure support during drying and use	Low. Securement ensured by possibility to put a lid. Containment security solutions may be not very effective during transportation due to vessel's morphology.	Medium. Burnished surfaces retard the penetration of liquids and relatively thick walls.	/	Use-alteration: Discolorations and soot patches on the external surface: black patches are glossy, whereas the oxidized area is opaque. Spall detachments and scratches on the external surface and on the rim. Slight discoloration of a lighter hue, exhibiting a directional pattern transverse to the height of the vessel, indicative of the ancient content level during phases of use (barely visible). …
SA02	Pot16	Grotte di Sant'Angelo Cave Complex, Grotta di Sant'Angelo Inferiore	Trivio	F2	US 3	1	Archaeological deposit in San Lorenzo Bellizzi	potsherd	11,3	11,4	1,2	350	good	brown, red	reddish brown	dark brown					Unknown	Strap handle with plastic button on the top, vertical, opening ~2,3 cm	Plastic buttons nos. 3 on the exterior	Colarizzi: Grandinetti et al. 2004, fig. 2 no. 3 San Lorenzo a Greve: Anzidei & Carboni 2020, fig. 3.5 28 nos. 8, 9 e 16 Acri, Colle Dogna: Castagna & Schiappelli 2004, fig. 2 no. 6 Civano: Pacciarelli 2011, fig. 14 nos. 22, 28 Ortucchio: Radmilli 1977, fig. 129 no. 1 Grotta Cappuccini: Ingravallo 2002, pages 20, 43	Middle Copper Age (3300-2800 BCE) – Late Copper Age (2800-2350 BCE) – Final Copper Age (2350-2150 BCE)	Internal: regularized External: regularized	unknown				/	/	/	/	Handle suitable for grasping the pots with hands.	Relatively thick walls	/	Low. Regularized surfaces	/	Use-alteration: Pits, depressions, and scratches on the exterior. Spall detachment on the handle and on the button on the handle. On some areas of the interior there is a sort of black patina. Few pits on the internal surface. Postdepositional: The interior of the pot is in two shades of color, but this seems not related with pot's use but rather with postdepositional processes.
SA03	Pot17	Grotte di Sant'Angelo Cave Complex, Grotta di Sant'Angelo Inferiore	Trivio	F2	US 1	1	Archaeological deposit in San Lorenzo Bellizzi	potsherd	11	9,2	0,6-0,9	158	good	dark grayish brown, brown	dark reddish brown, reddish brown	dark reddish brown, reddish brown	Ovaloid	Restricted	Rounded rim		Restricted ovaloid pyxis	Subcutaneous suspension feature, vertical, from the rim to the upper exterior, hole ~0,5 cm	Incised lines, horizontal, nos. 5, upper exterior	Grotta Pavolella: Guerzoni 2004, fig. 2A nos. 64, 65 Grotta dell'Ausino: Aurino et al. 2023, tav. 2 no. 10 La Starza, Ariano Irpino: Talamo 2008, fig. 15B no. 5 Serra Cagliano 2: Guerzoni & Amodio 2011, fig. 5 no. 31 Alife, Via Vernelle: Talamo 2008, fig. 16 n. 1 (decoration), fig. 16 no. 4 (shape and prehension element)	Early Copper Age (3650-3300 BCE) – Middle Copper Age (3300-2800 BCE)	Internal: regularized External: regularized	>11	9,8			>0,9	>0,6	Medium. Low center of gravity ensured by position of maximum expansion, but position of suspension feature may confer some unstability; the base is missing and could have either enhance or hindered stability.	Low accessibility, possibility of introducing a tool, lip orientation incompatible with pouring	High transportability ensured by small size, light weight, and suspension feature. Possibility of carrying the pot with the hands and with cords; transportation when filled with liquid and/hot contents is possible. When the vessel is closed, it can be transported over short to long distances	Smooth contours and inflected shape enhance resistance to thermal stress if used in contact with fire	High. Securement ensured by restricted opening that keep the content inside, especially liquids and retards the evaporation of the content during heating. The content can be secured using a lid, a cloth or skin cover that can all be tied to the suspension feature(s). Containment security solutions may be quite effective during transportation.	Low. Regularized surfaces, but relatively thick walls.	/	Use-alteration: Oxidation of the external surface including the area of the suspension feature. Spall detachment near the suspension hole and in the lower part of the pot. The internal surface which presents a barely visible dyschromia (lighter) indicating the ancient level of content.
SA04	Pot18	Grotte di Sant'Angelo Cave Complex, Grotta di Sant'Angelo Inferiore	Trivio	F2	US 3	1	Archaeological deposit in San Lorenzo Bellizzi	potsherd	11,1	9,9	0,9-1,1	140	good	gray, grayish rose	rose, whitish rose	red, gray	Cylinder+unidentified	Restricted			Necked vase			Grotta Sant’Angelo III: Tiné 1964, fig. 3 no. 11 e Tav. IIIc Grotta Pavolella: Guerzoni 2004, fig. 2A no. 68 Passo Murato: Pacciarelli 2011, fig. 9 no. 1 Gallo di Briatico e Colarizzi: Pacciarelli 2011 fig. 11 no. 1 Facies del Gaudo: Bailo Modesti & Salerno 1998, figs. 47, 48, 49	Early Copper Age (3650-3300 BCE) – Middle Copper Age (3300-2800 BCE) ?	Internal: regularized External: smoothed and coated with clay	>10	~13,4			>1,7	>0,6	Tendency to high center of gravity due to presence of a neck	Low accessibility due to neck and throat size	Medium transportability ensured by moderate size and weight, possibility of carrying the pot with the hands and against the chest; transportation when filled may be difficult depending on the content weight due to relatively high capacity of the pot. Very suitable for transporting liquid contents. Short to long distance.	Relatively thick walls, juxtaposition of parts to make the pot gave rise to weak points.	High. Securement ensured by restricted opening in the form of a neck. Pot suitable for liquid contents that can be secured thanks to a lid, a stopper or a cloth/skin cover. Containment security solutions may be quite effective during transportation.	Medium. Regularized surfaces, clay coating on the external surfaces and relatively thick walls.	/	Technology: Clay coating on the external surface, transversal traces left by wooden tool possibly visible on the shoulder. Use-alteration: Horizontal dyschromia (blackish) on the internal surface starting from the mid neck and continuing to the shoulder. This chromatic variation covers also the sherds not refitting but considered associated to the same vessel; however, it turns grayish towards th…
SA05	Pot29	Grotte di Sant'Angelo Cave Complex, Grotta di Sant'Angelo Inferiore	Trivio	F2	US 3	5	Archaeological deposit in San Lorenzo Bellizzi	complete vase	/	/	0,6-0,5	257	bad				Cone	Restricted	Slightly flattened rim and everted lip	Flat	Biconical beaker	Subcutaneous suspension feature, horizontal, mid exterior, hole ~0,2 cm		Grotta Pavolella: Guerzoni 2004, fig. 2A no. 63 Corazzo: Nicoletti 2004, fig. 2 no. 3 (solo forma) Grotta di Cala Scizzo: Geniola & Tunzi 1980, fig. 4 no. 1 Piano Vento: Cocchi Genick 2009, fig. 2E no. 1 Grotta delle Veneri: Cocchi Genick 2009, fig. 2E no. 2 Grotta dei Cervi, Porto Badisco: Bernabò Brea & Revedin 2004, p. 37 Tor Pagnotta: fig. 2.4. 73 no. 1, Anzidei & Carboni 2020	Final Neolithic (3950-3650 BCE) – Early Copper Age (3650-3300 BCE)	Internal: smoothed External: burnished	8,6	6,9		3.5	>0,4	0.3	Low center of gravity ensured by position of maximum expansion	Medium accessibility, possibility of introducing a tool, possibility of accessing the content via the mouth, orientation of lip favours pouring	High transportability ensured by very small size, light weight, and suspension feature. Possibility of carrying the pot with one or two hands and to transport liquids; transportation when filled with hot content may be problematic. Short distance	The juxtaposition of two parts to compose the vessel represents a weak point, especially because the contact point was emphasized for stylistic purposes	Medium. Securement ensured by possibility to put a lid (slightly flat and flared lip) or to cover with a cloth/skin cover that can be secured under the rim using a cord. The latter can be further tied to the suspension feature or the groove marking the juxtaposition of two partes for making the vessel. Containment security solutions may be rather effective during transportation due to vessel's mo…	Low. Smoothed internal surface.	/	Use-alteration: Extensive and frequent spall detachments, depressions and pits on the external and internal surface (exfoliation) due to corrosive wear.
SA06	Pot4	Grotte di Sant'Angelo Cave Complex, Grotta di Sant'Angelo Inferiore	Trivio	F2	US 3	12	Archaeological deposit in San Lorenzo Bellizzi	fragmented vase	/	/	0,5-1,2	694	good	brown, dark brown	brown, dark brown	black	Ovaloid	Unrestricted	Rounded rim		Tronco-ovoidal jar, unrestricted	Lugs with horizontal hole, starting from the rim, hole ~0,6 cm		Grotta San Michele di Saracena: Natali et al. 2021, fig. 6 no. 5 (prehension element type only), fig. 5 no. 5 (shape only) Grotta Pavolella: Guerzoni 2004, fig. 1C no. 65 Casale di Valleranello, Roma: Anzidei & Carboni 2020, fig. 2.4.32 nos. 5, 11 Quadrato di Torre Spaccata, Roma: La Marca 2020, fig. 3.3 9 nos. 7, 11 (prehension element type only), fig. 3.3. 11 nos. 4, 7 (shape only) Gallo di Bri…	Early Copper Age (3650-3300 BCE)	Internal: smoothed External: smoothed	>14,2	22,8			>3,6	>1,1	Tendency to have a low center of gravity, but position of the lugs may confer a certain unstability	High accessibility, possibility of introducing a hand or a tool, neutral orientation of lip	High transportability ensured by moderate size, relatively light weight and presence of lugs that can be both grasped and suspended, possibility of carrying the pot with the hands and against the chest; it may not suitable for carrying hot content. Short to medium distance	Relatively thick walls in the lower part of the vessel	Medium. Securement ensured by possibility to put a lid or to cover with a cloth/skin cover that can be secured using the holes of the lugs. Containment security solutions may be quite effective during transportation depending on the content's type.	Tendency to Medium. Smoothed surfaces and thick walls	/	Technology: Traces left by wooden tool. Use-alteration: Glossy black soot patches on the interior on the lower part of the vessel toward the wall/base articulation, extending at certain points to the mid and upper parts of the vessel in the form of slightly vertical bands. These sooting traces are mirrored on the same area of the exterior by oxidation, whereas on the upper part of the vessel opaq…
SA07	Pot10	Grotte di Sant'Angelo Cave Complex, Grotta di Sant'Angelo Inferiore	Trivio	F2	US 3	1	Archaeological deposit in San Lorenzo Bellizzi	potsherd	7,2	9,4	0,5-0,8	78	good	dark brown, black	dark brown, black	brown, black	Ellipsoid	Unrestricted	Flattened rim and everted lip		Tronco-ellipsoid bowl, unrestricted	Subcutaneous suspension feature, horizontal, under the rim, hole ~0,4 cm	Parallel vertical grooves from the rim to the mid interior	Grotta di San Michele di Saracena: Tiné & Natali 2004, fig. 2 no. 4B Grotta Pavolella: Guerzoni 2004, fig. 3C no. 17 Margi a Curti: Pacciarelli 2011, fig. 5 nos. 9, 10	Early Copper Age (3650-3300 BCE)	Internal: smoothed External: smoothed	>5,5	20			>1,3	>0,3	Tendency to have a low center of gravity	High accessibility, possibility of introducing a hand or a tool, lip orientation may favour pouring	High transportability ensured by small size, light weight and the presence of a suspension feature, possibility of carrying the pot with the hands. If only one suspension feature was present the transportation when filled with hot content may have been problematic. Transportation when filled with liquid content may be problematic. Short distance	Thin walls, smooth contours	Medium. Securement ensured by possibility to put a lid (flat rim) or to cover with a cloth/skin cover that can be secured under the rim using a cord. The cord can be further tied to the suspension feature. Containment security solutions may be not very effective during transportation due to vessel's morphology.	Medium. Burnished surfaces retard the penetration of liquids.	/	Use-alteration: Striation under the rim for the use of cord to close the pot, fracture on the exterior and incipient cracks in the interior. Dyschromia (lighter) with a directional pattern transversal to the height of the vessel, indicative of the ancient content level during phases of use (barely visible).
SA08	Pot12	Grotte di Sant'Angelo Cave Complex, Grotta di Sant'Angelo Inferiore	Trivio	F2	US 3	19	Archaeological deposit in San Lorenzo Bellizzi	fragmented vase	/	/	0,7-1,4	1472	good	red, reddish brown	red, reddish brown	black	Cone+ovaloid	Restricted		Flat?	Cordiform jar	Vertical handle on the shoulder, opening >1 cm		Grotta Pavolella: Guerzoni 2004, fig. 2A nos. 54, 55 e fig. 3C no. 26 (anse a nastro poste alla massima espansione) Grotta San Michele di Saracena: Tiné & Natali 2004, fig. 2 no. 1 Campo San Lorenzo: Marino & Nicoletti 2023, fig. 6 nos. 2, 10	Copper Age	Internal: rough External: regularized	>16	9?	27,6	~12	>9,7	>2,5	Tendency to medium center of gravity due to position of the maximum expansion and handles	Tendency to medium accessibility	Medium to low transportability depending on the content weight due to relatively high capacity of the pot. The size allows for carrying the pot with the hands using the handles and against the chest. Suitable for transporting dry and liquid contents. Short to long distance.	Relatively thin base that may reduce durability depending on the content weight, position of the handles at the contact point of juxtaposed parts to streghten the pot. Presence of handles may represent a weak point of the vessel.	Medium? Tendency to restricted opening.	Tendency to medium. Regularized surfaces, but relatively thick walls.	/	Technology: Striations on the internal surface in correspondence with junxtions of parts. Use-alteration: Depression and pits on the exterior and interior due to corrosive wear, incipient fractures on the external and internal surfaces. Yellowish to whitish residue on the interior strongly associated with evidence of corrosive wear. On the external surface there are small areas with minor and spa…
SA09	Pot14	Grotte di Sant'Angelo Cave Complex, Grotta di Sant'Angelo Inferiore	Trivio	F2	US 3	1	Archaeological deposit in San Lorenzo Bellizzi	potsherd	7,5	8	1,2	111	good	reddish brown	brown	bleuish black					unknown		Buttons, nos. 7	Grotta n. 3 di Latronico: Cremonesi 1976, fig. 5 no. 15 Grotta del Vecchiuzzo: Battaglia 2011, figs. 1, 2	Middle Copper Age (3300-2800 BCE) – Late Copper Age (2800-2350 BCE) ?	Internal: regularized External: regularized	unknown				/	/	/	/	/	Relatively thick walls		Low. Regularized surfaces	/	Technology: Traces left by a wooden tool di steccatura in correspondence with the attachment of the buttons. Use-alteration: Depressions, pits, and spall detachments on the external surface. Fractures on the internal surface, depressions and pits.
SA10	Pot2	Grotte di Sant'Angelo Cave Complex, Grotta di Sant'Angelo Inferiore	Trivio	F2	US 3	5	Archaeological deposit in San Lorenzo Bellizzi	fragmented vase	/	/	0,4-0,5	133	good	black	black, dark brown	black	Ellipsoid+hyperboloid	Restricted			Carinated cup/mug, restricted			Grotta Sant’Angelo III: Tiné 1964, fig. 7 no. 3 e fig. 8 no. 19 Lipari, acropoli: Meligunis Lipara IV fig. 87D Facies del Gaudo: Bailo Modesti & Salerno 1998, figs. 30, 52, 53	Early Copper Age (3650-3300 BCE) – Middle Copper Age (3300-2800 BCE) ?	Internal: smoothed External: burnished	>7,3		12,4		>0,8	>0,2	Low center of gravity ensured by low carination	Tendency to medium accessibility, possibility of introducing a tool	High transportability ensured by small size and light weight, possibility of carrying the pot with the hands; transportation when filled with hot content may be problematic. Transportation of liquid content is possible. Short distance	Sharp angles would reduce durability if used in contact with fire	/	Low. Smoothed surfaces.	/	Technology: Traces left by a wooden tool on the internal surface in correspondence of the carination. Use-alteration: Spall detachments and fractures on the exterior. Oxidation in just one area of the external surface on the upper part of the pot and largely in the lower exterior side of the vessel, towards the base. Spall detachments, depressions and pits on the interior due to corrosive wear le…
SA11	Pot13	Grotte di Sant'Angelo Cave Complex, Grotta di Sant'Angelo Inferiore	Trivio	F2	US 3	1	Archaeological deposit in San Lorenzo Bellizzi	potsherd	8,1	6,2	0,8-1	56	good	brown, reddish brown	reddish brown	black	Cone	Unrestricted	Flat rim with a listel on the external surface		Tronco-conical jar, unrestricted		Listel on the rim exterior	Gallo di Briatico e Colarizzi: Pacciarelli 2011 fig. 12 no. 7 (decoration only) Pontecagnano, De Concilio: Bailo Modesti & Salerno 1998, tav. 47 no. 1	Middle Copper Age (3300-2800 BCE)	Internal: burnished Externla: burnished	>7,5	16			>1,2	>0,4	Tendency to have a low center of gravity	High accessibility, possibility of introducing a tool, neutral lip orientation	High transportability ensured by small size, and light weight, possibility of carrying the pot with the hands; transportation when filled with hot contents may be problematic. Transport when filled with liquid content is possible. Short distance	Relatively thick walls for structure support during use and thickened rim	Medium. Securement ensured by possibility to put a lid on the flat lip or to cover with a cloth/skin cover that can be secured under the listello/cordon. Containment security solutions may be quite effective during transportation depending on the content's type.	Tendency to low. Smoothed surfaces, but relatively thick walls.	/	Use-alteration: Fractures, pits and spall detachments on the external surface. Pits, depressions and fractures on the interior, depressions on the rim. Homogeneous dyschromia on the internal surface (redder) possibly indicating the ancient level of the contents during its use phases. Striations and levelling under the listel for possible passage of a cord. Postdepositional: white/gray encrustatio…
SA12	Pot30	Grotte di Sant'Angelo Cave Complex, Grotta di Sant'Angelo Inferiore	Trivio	F2	US 3	17	Archaeological deposit in San Lorenzo Bellizzi	fragmented vase	/	/	0,8-2	1423	medium	blackish brown	pale brown, brown	brown, blackish brown				flat	Unknown		Buttons, nos. 3	Grotta Sant’Angelo III: Tiné 1964, fig. 7 no. 6 (decoration only) Grotta Pavolella: Guerzoni 2004, fig. 2A no. 44, fig. 3C no. 6 Piano di Cecita: Marino & Nicoletti 2023, fig. 4 no. 7 (decoration only) Grotta San Biagio: Coppola et al. 2011, fig. 4 nos. 2, 3, 11, 13 (decoration only)	Early Copper Age (3650-3300 BCE) – Middle Copper Age (3300-2800 BCE)	Internal: rough External: burnished	>11,8			14,2	>3,5	>1,8	Position of applied decoration may help in lowering the center of gravity	Tendency to medium accessibility, possibility of introducing a tool	Relatively high weight and capacity. Maybe possible to transport the pot against the chest.	Thick walls and base to ensure durability of the vessel during use.	/	Low. Unfinished internal surface, thick walls and base.	/	Use-alteration: External surface with spall detachment, fractures, depressions, and pits. Internal surface with fractures, depressions, pits, areas of pedestalling inclusions due to corrosive wear. Lighter dyschromia in the lower interior at the base and lower part of the vessel related to the original level of content.
SA13	Pot15	Grotte di Sant'Angelo Cave Complex, Grotta di Sant'Angelo Inferiore	Trivio	F2	US 3	1	Archaeological deposit in San Lorenzo Bellizzi	potsherd	6,9	8,6	1,1	71	medium	brown	reddish brown	black	Ellipsoid	Unrestricted	Rounded rim		Tronco-ellipsoid bowl, unrestricted	suspension feature with two vertical holes, upper exterior, holes ~0,3 cm		Grotta di San Michele di Saracena: Tiné & Natali 2004, fig. 2 no. 1 Promontorio di Tropea: Pacciarelli 2011, fig. 7 no. 5 (prehension element only)	Early Copper Age (3650-3300 BCE)	Internal: smoothed External: smoothed	>6	18			>0,9	>0,4	Tendency to have a low center of gravity, but position of the prehension may confer a certain unstability	High accessibility, possibility of introducing a hand or a tool, neutral lip orientation	High transportability ensured by small size, light weight and the presence of a suspension feature, possibility of carrying the pot with the hands. If only one suspension feature was present the transportation when filled with hot content may have been problematic. Transportation when filled with liquid content may be problematic. Short distance	Thin walls, smooth contours, thickened walls in the lower part	Medium. Securement ensured by possibility to put a lid. A cloth/skin cover can possibly be secured using a cord to the lug. Containment security solutions may be not very effective during transportation due to vessel's morphology.	Low. Smoothed surfaces.	/	Use-alteration: Spall detachments and fractures on the exterior. Oxidation in just one area of the external surface on the upper part of the pot and largely in the lower part of the vessel towards the base. Spall detachments, depressions and pits on the interior due to corrosive wear leading to areas of pedestalling inclusions.
SA14	Pot1	Grotte di Sant'Angelo Cave Complex, Grotta di Sant'Angelo Inferiore	Trivio	F2	US 3	5	Archaeological deposit in San Lorenzo Bellizzi	fragmented vase	/	/	0,5-1,3	227,5	good	brown, dark brown	pale brown	dark brown	Ellipsoid+cone	Restricted	Flat rim and lip oriented toward the interior		Ellipsoid bowl with a tronco-conical neck, restricted	Subcutaneous handle, horizontal, maximum expansion, hole ~0,4 cm	Horizontal parallel grooves on the upper exterior, nos. 4	Grotta Pavolella: Guerzoni 2004, fig. 1C no. 22, fig. 3B no. 3 Lipari, contrada Diana: Meligunis Lipara I, tav. XXII nos. 2b (decoration only), 4e, 4f Lipari, acropoli: Meligunis Lipara IV, figs. 86D, 86F (handle only), 88B, tav. CVII no. 2a Grotta San Michele di Saracena: Tiné & Natali 2004, fig. 4E Grotta della Madonna: Bernabò Brea & Cavalier 2000, figs. 50-51 (decoration only) Grotta del Capr…	Early Copper Age (3650-3300 BCE)	Internal: smoothed External: smoothed	~9	12,8	16.9		>1,3	>0,5	Low center of gravity ensured by low shoulder and suspension feature	Medium accessibility, possibility of introducing a tool, orientation of lip incompatible with pouring	High transportability ensured by small size, light weight and small capacity and the presence of a suspension feature, possibility of carrying the pot with the hands or with a cord in case of hot content. Short to medium distance	Smooth contours, inflected shape, and relatively thin walls enhance thermal conductivity and resistance to thermal stress if used in contact with fire. The suspension feature may have been shaped and placed at current position for durability purposes: i) the pot is made with two juxtaposed parts the contact point of which represents a weak point of the vessel, ii) suspension feature's morphology …	High. Securement ensured by restricted opening that keep the content inside, especially liquids and retards the evaporation of the content during heating. Orlo tagliato verso l'interno may provide a lid seat for covering or room for a stopper. suspension features are possibly placed too low to favour the closure with a cloth or skin cover, especially considering the vessel's morphology. Maybe the…	Low. Smoothed surfaces.	/	Technology: Traces possibly left by a wooden tool on the internal surface in upper part of the vase (above the maximum expansion) related to attachment of the upper part of the pot. Use-alteration: Soot deposits and oxidized and discolored areas on the external surface, especially in the base area. Spall detachments and incipient fractures on the exterior and around the hole for suspension. Inter…
SA15	Pot11	Grotte di Sant'Angelo Cave Complex, Grotta di Sant'Angelo Inferiore	Trivio	F2	US 3	2	Archaeological deposit in San Lorenzo Bellizzi	potsherd	8	9,7	0,7-0,9	82	medium, burnt	brown, reddish brown	brown, reddish brown	black	Cone	Unrestricted	Rounded rim ands slightly everted lip		Tronco-conical bowl, unrestricted			Grotta di San Michele di Saracena: Natali et al. 2021, fig. 15 no. 6 Grotta Pavolella: Guerzoni 2004, fig. 2B no. 11 Grotta Sant'Angelo III: Tinè 1964, fig. 7 no. 12 Grotta della Madonna: Bernabò Brea & Cavalier fig. 43 d Margi a Curti: Pacciarelli 2011, fig. 16 no. 4	Early Copper Age (3650-3300 BCE)	Internal: smoothed External: smoothed	>5	24			>1,7	>0,5	Tendency to have a low center of gravity	High accessibility, possibility of introducing a hand or a tool, lip orientation may favour pouring	High transportability ensured by small size and light weight, possibility of carrying the pot with the hands; transportation when filled with liquid and/or hot contents may be problematic. Short distance	Thin walls, smooth contours	Medium. Securement ensured by possibility to put a lid (flared lip) or to cover with a cloth/skin cover that can be secured under the rim using a cord. Containment security solutions may be not very effective during transportation due to vessel's morphology.	Low. Smoothed surfaces.	/	Use-alteration: Cord striations/groove on the exterior, under the rim area. Possibly soot patches on the exterior but the fact that one sherd is rather burnt makes the surfaces unreadable. Spall detachments and pits could have been postdepositional due to a contact with a fire. Postdepositional: Burnt on the fracture, internal and external surface.
SA16	Pot19	Grotte di Sant'Angelo Cave Complex, Grotta di Sant'Angelo Inferiore	Trivio	F2	US 3	1	Archaeological deposit in San Lorenzo Bellizzi	potsherd	/	/	0,7-1,1	662	good	red, dark reddish brown	brownish red, gray	red	Cone+ovaloid	Restricted			Cordiform jar	Strap handle, vertical, upper exterior, opening ~3,5 cm		Grotta San Biagio: Coppola et al. 2011, fig. 4 no. 19 Grotta Pavolella: Guerzoni 2004, fig. 2A no. 55, fig. 3C no. 26	Middle Copper Age (3300-2800 BCE) ?	Internal: regularized External: smoothed	>27		36	14	>18,6	>3	Tendency to high center of gravity due to position of the shoulder and of the handles	Tendency to medium accessibility	Medium to low transportability depending on the content weight due to high capacity of the pot. The pot is relatively light considering its size. The size allows for carrying the pot with the hands using the handles and against the chest. Suitable for transporting dry and liquid contents. Short to long distance.	Relatively thin walls and base that may reduce durability depending on the content weight, position of the handles partly at the contact point of juxtaposed parts to streghten the pot. Presence of big handles represents a weak point of the vessel.	Medium? Tendency to restricted opening.	Low. Regularized surfaces and thin walls.	/	Use-alteration: Light evidence of chemical wear such as depressions and pits on the exterior and interior. Few incipient fractures on the external and internal surfaces. Blackish residue on the interior strongly associated with evidence of corrosive wear and spall detachments. The residue-rich areas are not homogeneously distributed along the entire vessel volume with no appreciable pattern. On t…
SA17	Pot28	Grotte di Sant'Angelo Cave Complex, Grotta di Sant'Angelo Inferiore	Trivio	9	US 1	1	Archaeological deposit in San Lorenzo Bellizzi	potsherd	12,1	7,3	0,7-1	125	good	brownish black	brown	brown	Cone	Unrestricted			Tronco-conical bowl, unrestricted	Subcutaneous suspension feature, horizontal hole, hole ~0,6 cm	Oblique grooves on the rim	Grotta Sant'Angelo III: Tiné 1964, Tav. VIa Grotta Pavolella: Guerzoni 2004, fig. 1C no. 65, fig. 2B no. 1 Margi a Curti: Pacciarelli 2011, fig. 5 no. 7 (decoration only) Grotta della Madonna: Bernabò Brea & Cavalier 2000, fig. 50 (prehension element only) Lipari, acropoli: Meligunis Lipara IV, tav. CVI no. 2f	Early Copper Age (3650-3300 BCE)	Internal: smoothed Externla: burnished	>9,4	29.2			>3,7	>1,3	Tendency to have a low center of gravity ensured by shape and suspension feature	High accessibility, possibility of introducing a hand or a tool, lip orientation may favour pouring	High transportability ensured by small size, light weight and the presence of a suspension feature, possibility of carrying the pot with the hands and against the chest; if only one suspension feature was present it may not be suitable for hot content. Transportation of liquid content is possible. Short distance	Relatively thick walls for structure support during drying and use	Medium. Securement ensured by possibility to put a lid (flared lip) or to cover with a cloth/skin cover that can be secured under the rim using a cord. The latter can be further tied to the suspension feature. Containment security solutions may be not very effective during transportation due to vessel's morphology.	Tendency to Low. Smoothed internal surface and relatively thick walls.	/	Technology: Possible use of the finger for grooving the rim. Use-alteration: Discolorations and soot patches on the external surface: black patches on the suspension feature and near the rim area, oxidized and light gray area on the right side of the sherds along almost the entire body. Spall detachments and superficial depressions on the external surface in the oxidized area. Vertical striations…
SA18	Pot21	Grotte di Sant'Angelo Cave Complex, Grotta di Sant'Angelo Inferiore	Trivio	P	US 1	1	Archaeological deposit in San Lorenzo Bellizzi	potsherd	8	8,8	0,6-0,7	68	good	dark brown, black	brown	brown, black	Ellipsoid	Unrestricted	Flat rim		Tronco-ellipsoid bowl with slightly everted rim, unrestricted			Gallo di Briatico: Grandinetti et al. 2004, fig. 4 no. 11 Grotta Pavolella: Guerzoni 2004, fig. 1C n. 9, fig. 2A no. 17 Piano di Cecita: Marino & Nicoletti 2023, fig. 4 nos. 10-12	Early Copper Age (3650-3300 BCE) – Middle Copper Age (3300-2800 BCE)	Internal: smoothed External: smoothed	>7	17			>1,2	>0,3	Tendency to have a low center of gravity	High accessibility, possibility of introducing a tool, lip orientation may favour pouring	High transportability ensured by small size, light weight and the presence of a suspension feature, possibility of carrying the pot with the hands; transportation when filled with hot contents may be problematic. Transport when filled with liquid content is possible. Short distance	Thin walls, smooth contours	Medium. Securement ensured by possibility to put a lid (exterior lip extension) or to cover with a cloth/skin cover that can be secured under the rim using a cord. Containment security solutions may be not very effective during transportation due to vessel's morphology.	Low. Smoothed surfaces.	/	Use-alteration: Striation under the rim due to the use of a cord, oxidation and spall detachment on the external surface. Slight chromatic variations on the internal surface with no visible level line.
SA19	Pot27	Grotte di Sant'Angelo Cave Complex, Grotta di Sant'Angelo Inferiore	Trivio	P	US 1	1	Archaeological deposit in San Lorenzo Bellizzi	potsherd	4,4	8,1	0,6-0,7	36	burnt	bleuish black	bleuish black	bleuish black					Unknown		Horizontal parallel grooves on the upper exterior, nos. 3	Grotta Sant’Angelo III: Tiné 1964, fig. 8 n. 18, Tav. VIb, VIf Grotta Pavolella: Guerzoni 2004, fig. 3A nos. 38, 40b e 47 Grotta della Madonna: Bernabò Brea & Cavalier 2000, fig. 51b (only large grooves decorations) Taurasi: Talamo 2008, figs. 13, 14 (only decorations)	Early Copper Age (3650-3300 BCE)	Internal: regularized External: regularized	unknown				/	/	/	/	/	/	/	Low. Regularized to smoothed surfaces.	/	Use-alteration: External surface discolored. Internal surface pits and spall detachment.
SA20	Pot20	Grotte di Sant'Angelo Cave Complex, Grotta di Sant'Angelo Inferiore	Trivio	Q, P	US 1	3	Archaeological deposit in San Lorenzo Bellizzi	potsherd	/	/	0,7-1,1	164	good	dark brown, black	brown, dark brown, black	black	Ovaloid	Unrestricted	Slightly flattened lip with listel on the external surface		Tronco-ovoidal jar, unrestricted		Corrugated listel under the rim, nos. 2 buttons under the listel	Passo di Murato: Pacciarelli 2011, fig. 8 nos. 3, 5, 7 Pontecagnano, De Concilio: Bailo Modesti & Salerno 1998, tav. 49 T.6520P no. 1	Middle Copper Age (3300-2800 BCE)	Internal: regularized External: regularized	>6	29,6			>3,7	>0,8	Tendency to have a low center of gravity	High accessibility, possibility of introducing a hand or a tool, neutral lip orientation	Medium transportability ensured by moderate size and weight, possibility of carrying the pot with the hands and against the chest; transportation when filled may be difficult depending on the content weight due to relatively high capacity of the pot. Handling when filled with liquid and/or hot contents may be problematic. Short to medium distance	Choices made to enhance durability: thickened rim	Medium. Securement ensured by possibility to put a lid on the flat lip or to cover with a cloth/skin cover that can be secured under the listello/cordon. Containment security solutions may be not very effective during transportation depending on the content's type.	Low. Regularized surfaces and thin walls.	/	Use-alteration: Oxidation on the exterior, black soot on the rim and on the internal surface. Cracks and spall detachments on the interior and exterior. Depressions on the internal surface. Levelling on different spots on the rim, on the listel. Striations under the listel and in circular patterns around the button on the left. The finger impressions on the listel are ruined by grooves, spall det…
SA21	Pot26	Grotte di Sant'Angelo Cave Complex, Grotta di Sant'Angelo Inferiore	Trivio	3	US 1	1	Archaeological deposit in San Lorenzo Bellizzi	potsherd	7,9	7,5	0,8-1	94	good	black, dark brown	black, dark brown	black, dark brown	Ellipsoid	Unrestricted	Rounded rim		Tronco-ellipsoid bowl, unrestricted			Grotta Sant’Angelo III: Tiné 1964, fig. 7 nos. 12, 14 Grotta Pavolella: Guerzoni 2004, fig. 1C nos. 9, 11, fig. 2A no. 16, fig. 3A no. 9 Passo Murato: Pacciarelli 2011, fig. 10 no. 10 Margi a Curti: Pacciarelli 2011, fig. 16 no. 4 Gallo di Briatico: Grandinetti et al. 2004, fig. 3 no. 1 (shape only), fig. 4 no. 3	Early Copper Age (3650-3300 BCE) – Middle Copper Age (3300-2800 BCE) – Late Copper Age (2800-2350 BCE)	Internal: burnished External: burnished	>6,7	20,6			>1,4	>0,5	Tendency to have a low center of gravity	High accessibility, possibility of introducing a hand or a tool, lip orientation may hinder pouring	High transportability ensured by small size and light weight, possibility of carrying the pot with the hands; transportation when filled with hot contents may be problematic. Short distance	Relatively thick walls for structure support during drying and use	Low. Securement ensured by possibility to put a lid. Containment security solutions may be not very effective during transportation due to vessel's morphology.	Medium. Burnished surfaces retard the penetration of liquids and relatively thick walls.	/	Technology: Horizontal traces. Use-alteration: Slight oxidation and spall detachments on the external surface, incipient cracks and spall detachments on the internal surface.
SA22	Pot22	Grotte di Sant'Angelo Cave Complex, Grotta di Sant'Angelo Inferiore	Trivio	F3	US 1	1	Archaeological deposit in San Lorenzo Bellizzi	potsherd	7,9	7,2	0,9-1	112	calcareous encrustations	dark brown, grayish black	brown, reddish brown	dark brown, black	Ovaloid	Unrestricted	Rounded rim		Tronco-ovoidal bowl, unrestricted	Strap handle, rim area, opening ~1,4 cm		Lago Arvo: Biddittu et al. 2004, fig. 1 no. 3 San Martino, Taurasi: Talamo 2008, fig. 14 no. 3	Early Copper Age (3650-3300 BCE) ?	Internal: regularized, possibly smoothed in origin External: regularized, possibly smoothed in origin	>7	21			>2,6	>0,9	Tendency to have a low center of gravity ensured by shape, but position of prehension may confer certain unstability	High accessibility, possibility of introducing a hand or a tool, lip orientation may hinder pouring	Medium transportability ensured by moderate size, and weight, possibility of carrying the pot with the hands and against the chest; transportation when filled may be difficult depending on the content weight due to relatively high capacity of the pot. Handling when filled with liquid and/or hot contents may be problematic. Short to medium distance	Relatively thin walls, smooth contours; thickened walls in the lower part of the vessel	Medium/Low. Securement ensured by possibility to put a lid. Considering the handle's position and mophology it is not clear if a cloth/skin cover can be tied to. Containment security solutions may be not very effective during transportation.	Tendency to low. Regularized/smoothed surfaces.	/	Use-alteration: Spall detachment on handle. Calcareous encrustations.
SA23	Pot23	Grotte di Sant'Angelo Cave Complex, Grotta di Sant'Angelo Inferiore	Trivio	F4	US 1	1	Archaeological deposit in San Lorenzo Bellizzi	potsherd	8,1	7,3	1-1,5	101	good	brown	brown, dark brown, black	dark brown, black	Cylinder?	Unrestricted			Cylindrical jar, unrestricted		Line of finger impressions, no. 1 button	Passo Murato: Pacciarelli 2011, fig. 8 no. 7 Colarizzi: Grandinetti et al. 2004, fig. 2 no. 17 Grotta di San Michele di Saracena: Tiné & Natali 2004, fig. 2A no. 4 Grotta Pavolella: Guerzoni 2004, fig. 1C nos. 35, 36	Early Copper Age (3650-3300 BCE) – Middle Copper Age (3300-2800 BCE)	Internal: regularized External: regularized	>7	22			>2,7	>0,8	Tendency to have a medium center of gravity	High accessibility, possibility of introducing a hand or a tool, lip orientation may favour pouring	Medium transportability ensured by moderate size, and weight, possibility of carrying the pot with the hands and against the chest; transportation when filled with hot contents may be problematic. Transport when filled with liquid content is possible. Short to medium distance	Relatively thick walls for structure support during drying and use and thickened rim	Medium. Securement ensured by possibility to put a lid on the flat lip or to cover with a cloth/skin cover that can be secured under the rim. Containment security solutions may be quite effective during transportation depending on the content's type.	Tendency to low. Regularized surfaces but thick walls.	/	Use-alteration: Opaque black soot on the exterior. Cracks and spall detachments on the interior, the exterior (surface, button), and the rim. Depressions and pits on the internal surface. Possibly, striations in circular pattern on the right of the button. The button is highly damaged by spall detachments and the finger impressions are ruined by grooves, spall detachments and pits.
SA24	Pot24	Grotte di Sant'Angelo Cave Complex, Grotta di Sant'Angelo Inferiore	Trivio	P21	US 1	1	Archaeological deposit in San Lorenzo Bellizzi	potsherd	6,2	9,4	0,4-0,8	50	medium	brown, dark brown	blueish black	dark brown		Restricted			Unknown, restricted	Subcutaneous suspension feature, horizontal, hole ~0,4 cm	Horizontal parallel grooves on the upper exterior, nos. 3	Grotta Pavolella: Guerzoni 2004, fig. 3A no. 39, fig. 3B no. 3 Lipari, contrada Diana: Meligunis Lipara I, tav. XXII no. 2b Lipari, acropoli: Meligunis Lipara IV, tav. CVI no. 5 Grotta San Michele di Saracena: Tiné & Natali 2004, fig. 4E (decoration only) Grotta della Madonna: Bernabò Brea & Cavalier 2000, figs. 50-51 (decoration only) Taurasi: Talamo 2008, fig. 7A, figs. 13, 14 (decoration only)	Early Copper Age (3650-3300 BCE)	Internal: regularized, possibly smoothed in origin External: regularized, possibly smoothed in origin	>6,5		>18,8		>2,2	>0,3	Low center of gravity ensured by low shoulder and suspension feature	Tendency to medium accessibility, possibility of introducing a hand or a tool	High transportability ensured by light weight and presence of a suspension feature, possibility of carrying the pot with the hands or with a cord in case of hot content. Medium capacity may reduce transportability degree in case of liquid or semi-liquid content. Possibly short to medium distance	Smooth contours, inflected shape, and relativealy thin walls enhance thermal conductivity and resistance to thermal stress if used in contact with fire. The suspension feature may have been shaped and placed at current position for durability purposes: i) the pot is made with two juxtaposed parts the contact point of which represents a weak point of the vessel, ii) suspension feature's morphology…	Tendency to High. Securement ensured by restricted shape that keep the content inside, especially liquids and retards the evaporation of the content during heating. Lid or stopper could have possibly used. suspension features are possibly placed too low to favour the closure with a cloth or skin cover, especially considering the vessel's morphology. Containment security solutions may be quite eff…	Low. Originally smoothed surfaces.	/	Use-alteration: Fractures, cracks, pits, and spall detachments on the external surface along with discoloration. Interior spall detachment, fractures, and patina.
SA25	Pot25	Grotte di Sant'Angelo Cave Complex, Grotta di Sant'Angelo Inferiore	Trivio	14	US 1	1	Archaeological deposit in San Lorenzo Bellizzi	potsherd	10,5	7,8	0,6-0,8	103	good	pale brown, blackish brown	pale brown, blackish brown	pale brown, blackish brown	Ellipsoid	Unrestricted	Rounded rim		Tronco-ellipsoid bowl, unrestricted	Subcutaneous suspension feature, horizontal, lower exterior, hole ~0,4 cm		Grotta Pavolella: Guerzoni 2004, fig. 1 no. 12 (shape only), fig. 2A no. 22, fig. 2A no. 39, fig. 3A no.10 (shape only), fig. 2C no. 2 (shape only) Serra Cagliano 1: Guerzoni & Amodio 2011, fig. 5 no. 12 Piano di Cecita: Marino & Nicoletti 2023, fig. 4 no. 7 (shape only) Paliati: Marino & Nicoletti 2023, fig. 8 no. 4 Lipari, acropoli: Meligunis Lipara IV, fig. 86C (shape only) Grotta Sant’Angelo …	Early Copper Age (3650-3300 BCE)	Internal: smoothed External: burnished	>10	18,2			>2,4	>0,5	Low center of gravity ensured by low shoulder and suspension feature	High accessibility, possibility of introducing a hand or a tool, neutral orientation of lip	High transportability ensured by small size, light weight and the presence of a suspension feature, possibility of carrying the pot with the hands; if only one suspension feature was present the transportation when filled with hot content may have been problematic. Transportation when filled with liquid content is possible. Short distance	Thin walls and smooth contours; thickened walls in the lower part. The suspension feature may have been shaped and placed at current position for durability purposes: i) the pot is made with two juxtaposed parts the contact point of which represents a weak point of the vessel, ii) suspension feature's morphology do not hamper the smooth contours featuring the container.	Medium. Securement ensured by possibility to put a lid (exterior lip extension) or to cover with a cloth/skin cover that can be secured to the suspension feature. Containment security solutions may be not very effective during transportation due to vessel's morphology.	Tendency to Low. Smoothed internal surface.	/	Technology: Sub-horizontal and diagonal traces left by a tool, possibly wooden. Use-wear: Glossy soot patches on the exterior and interior, same area. Spall detachments on both surfaces and on the suspension feature as well. Incipient cracks on internal surface.

## Sheet: References
Evaluating the potential of in-depth chrono-cultural and functional analysis of pottery in European cave archaeology: A case study from the prehistoric Grotte di Sant’Angelo Cave Complex (Cassano allo Ionio – Calabria, Italy)
Delia Carloni, Felice Larocca, Peter A.J. Attema, Giuseppe De Luca, Francesco Breglia, Marco Pacciarelli, Giuseppe E. De Benedetto
Supplementary Information 1
References
Anzidei AP, Carboni G (eds) (2020) Roma prima del mito. Abitati e necropoli dal Neolitico alla prima età dei metalli nel territorio di Roma (VI-III millennio a.C.). Archaeopress, Oxford
Aurino P, Pacciarelli M, Salerno A (2023) Orizzonti culturali e dinamiche di occupazione nelle Grotte della Campania tra Neolitico ed età del Bronzo. In: Di Franco L, Perrella R (eds) Le grotte tra Preistoria, età classica e Medioevo. Capri, la Campania, il Mediterraneo. Edizioni Quasar, Roma, pp 179–201
Bailo Modesti G, Salerno A (1998) Pontecagnano II.5 La necropoli eneolitica. L’età del Rame in Campania nei villaggi dei morti. Istituto Universitario Orientale, Napoli
Battaglia G Alcune considerazioni preliminari sulla “ceramica polibugnata” dell’Eneolitico siciliano: contatti con aree extrainsulari
Bernabò Brea L, Cavalier M (2000) La Grotta del Santuario della Madonna (Praia a Mare - Cosenza). Livelli olocenici. Il Calamo, Roma
Bernabò Brea L, Cavalier M (1960) Meligunìs Lipàra I. La stazione preistorica della contrada Diana e la necropoli protostorica di Lipari. Flaccovio, Palermo
Bernabò Brea L, Cavalier M (1980) Meligunìs Lipàra IV. L’acropoli di Lipari nella preistoria. Flaccovio, Palermo
Bernabò Brea M, Revedin A (eds) (2004) Antichi segni dell’uomo. Nel cinquantenario della fondazione dell’Istituto Italiano di Preistoria e Protostoria, catalogo della mostra
Biddittu I, Bruni N, Cerqua M, et al (2004) Ritrovamenti neolitici e dell’età del rame nell’Altopiano Silano. In: Preistoria e Protostoria della Calabria. Atti della XXXVII Riunione Scientifica dell’Istituto Italiano di Preistoria e Protostoria. Istituto Italiano di Preistoria e Protostoria, Firenze, pp 761–764
Breglia F, Veneziano M (2021) Grotta del Caprio (Francavilla Marittima, CS): un contesto sotterraneo di età eneolitica alle pendici del Monte Sellaro. In: Mittica G, Colelli C, Larocca A, Larocca F (eds) Dal Pollino all’Orsomarso. Ricerche archeologiche fra Ionio e Tirreno. Edizioni Quasar, Roma, pp 93–105
Castagna MA, Schiappelli A (2004) La sequenza stratigrafica di Acri Colle Dogna (CS), tra Eneolitico e Bronzo antico. In: Vv.Aa. (ed) Preistoria e Protostoria della Calabria, Atti della XXXVII Riunione Scientifica dell’Istituto Italiano di Preistoria e Protostoria. Istituto Italiano di Preistoria e Protostoria, Firenze, pp 295–307
Cocchi Genick D (2009) Correlazioni tra l’Eneolitico siciliano e peninsulare. Origini XXXI:129–154
Coppola D, Curci A, Del Fattore FR, Genchi F (2011) Grotta S. Biagio (Ostuni, BR): nuove prospettive di ricerca per l’Eneolitico dell’Italia sud-orientale. In: Vv.Aa. (ed) L’età del rame in Italia, Atti XLIII Riunione Scientifica dell’Istituto Italiano di Preistoria e Protostoria. Istituto Italiano di Preistoria e Protostoria, Firenze, pp 105–112
Cremonesi G (1976) Gli scavi nella grotta n. 3 di Latronico (Nota preliminare). In: Vv.Aa. (ed) Basilicata, Atti XX Riunione Scientifica dell’Istituto Italiano di Preistoria e Protostoria. Istituto Italiano di Preistoria e Protostoria, Firenze, pp 177–198
Geniola A, Tunzi AM (1980) Espressioni culturali e d’arte nella grotta di Cala Scizzo presso Torre a Mare (Bari). Riv Sci Preistoriche XXXV:125–146
Grandinetti G, Lo Torto A, Pacciarelli M, et al (2004) Gli insediamenti di Gallo e Colarizzi (promontorio di Tropea): primi dati su un nuovo aspetto ceramico dell’Età del rame. In: Vv.Aa. (ed) Preistoria e Protostoria della Calabria, Atti XXXVII Riunione Scientifica dell’Istituto Italiano di Preistoria e Protostoria. Istituto Italiano di Preistoria e Protostoria, Firenze, pp 275–294
Guerzoni P (2004) La facies di Piano Conte nella Grotta Pavolella: la sequenza cronologica sulla base della ceramica vascolare. In: Vv.Aa. (ed) Preistoria e Protostoria della Calabria, Atti XXXVII Riunione Scientifica dell’Istituto Italiano di Preistoria e Protostoria. Istituto Italiano di Preistoria e Protostoria, Firenze, pp 235–249
Guerzoni RP, Amodio F (2011) Nuove testimonianze insediative del Neolitico finale e delle prime età dei metalli nella Sibaritide meridionale. In: L’età del rame in Italia, Atti XLIII Riunione Scientifica dell’Istituto Italiano di Preistoria e Protostoria. Istituto Italiano di Preistoria e Protostoria, Firenze, pp 669–674
Ingravallo E (2002) Grotta Cappuccini (Galatone) tra Eneolitico e primo Bronzo. Congedo, Galatina
La Marca C (2020) 3.3 - Neolitico recente-finale: gli aspetti Diana, tardo Ripoli e occidentali nel territorio di Roma. In: Anzidei AP, Carboni G (eds) Roma prima del mito. Abitati e necropoli dal neolitico alla prima eta’ dei metalli nel territorio di roma (VI-III millennio a.C.). Archaeopress, Oxford, pp 203–252
Marino DAM, Nicoletti G (2023) Ricerche archeologiche nei laghi della Sila (Calabria, Italia). Comunità di agricoltori e pescatori tra Neolitico ed Eneolitico. In: La Rocca R (ed) Atti del VI Convegno Nazionale di Archeologia Subacquea, 10-12 ottobre 2019, Taormina. Palermo University Press, Palermo, pp 453–472
Natali E, Agrostelli M, Feriozzi F, et al (2021) I livelli neolitici della Grotta San Michele di Saracena (CS). In: Mittica G, Colelli C, Larocca A, Larocca F (eds) Dal Pollino all’Orsomarso. Ricerche archeologiche fra Ionio e Tirreno. Edizioni Quasar, Roma, pp 33–59
Nicoletti G (2004) Medio versante ionico calabrese: aspetti della prima età dei metalli. In: Vv.Aa. (ed) Preistoria e Protostoria della Calabria, Atti della XXXVII Riunione Scientifica dell’Istituto Italiano di Preistoria e Protostoria. Istituto Italiano di Preistoria e Protostoria, Firenze, pp 773–779
Pacciarelli M (2011) L’Eneolitico della Calabria tirrenica: nuovi dati sull’articolazione cronoculturale. Riv Orig XXXIII Nuova Serie V:249–288
Radmilli AM (1977) Storia dell’Abruzzo dalle origini all’età del bronzo. Giardini, Pisa
Talamo P (2008a) Le aree interne della Campania centro-settentrionale durante le fasi evolute dell´eneolitico: osservazioni sulle dinamiche culturali. Orig Preistoria E Protostoria Delle Civiltà Antiche 187–220
Talamo P (2008b) Dinamiche culturali nelle aree interne della Campania centro-settentrionale durante le prime fasi dell’Eneolitico. Riv Sci Preistoriche LVIII 2008 125–164. https://doi.org/10.1400/206240
Tiné S (1964) La grotta di Sant’Angelo III a Cassano Ionio. Atti E Mem Soc Magna Grecia Nuova Serie V:11–55
Tiné V, Natali E (2004) La Grotta di San Michele di Saracena (CS): una sequenza statigrafica dal Neolitico antico al Bronzo medio. In: Vv.Aa. (ed) Preistoria e Protostoria della Calabria. Atti della XXXVII Riunione Scientifica dell’Istituto Italiano di Preistoria e Protostoria. Istituto Italiano di Preistoria e Protostoria, Firenze, pp 693–702
