# Supplementary material for: Evaluating the potential of in-depth chrono-cultural and functional analysis of pottery in European cave archaeology: a case study from the prehistoric Grotte Di Sant’angelo Cave Complex (Cassano allo Ionio – Calabria, Italy)
Source: Archaeol Anthropol Sci. 2026 Jan 24;18(2):30. doi: 10.1007/s12520-025-02332-1 (PMC12831680; doi:10.1007/s12520-025-02332-1)
Supplement: Supplementary file 2 — Supplementary Material 2 [file 12520_2025_2332_MOESM2_ESM.xlsx]

## Sheet: GC-MS
Evaluating the potential of in-depth chrono-cultural and functional analysis of pottery in European cave archaeology: A case study from the prehistoric Grotte di Sant’Angelo Cave Complex (Cassano allo Ionio – Calabria, Italy)
Delia Carloni, Felice Larocca, Peter A.J. Attema, Giuseppe De Luca, Francesco Breglia, Marco Pacciarelli, Giuseppe E. De Benedetto
Supplementary Information 2
Total Lipid Extract (TLE) based Total Ion Current (TIC) peak areas and types of lipid biomarkers detected in the sample set.
		FATTY ACIDS
Sample	TLE (μg/g)	Saturated	Branched	Unsaturated	Methylester	Dicarboxylic	Other	MAG	DAG	n-alcohols (A)	n-alkanes (a)	Ketons	Animal steroid	Plant steroid	Other steroid	Alkylresorcinols	Pristanic acid, Phytanic acid, Dehydroabietic acid, Hopanoids	Waxes	Fatty amides	Others
F2, US1	180.77	C8:0, C9:0, C10:0, C11:0, C12:0, C13:0, C14:0, C15:0, C16:0, C17:0, C18:0, C19:0, C20:0, C21:0, C22:0, C23:0, C24:0, C25:0, C26:0, C27:0, C28:0, C30:0	C15:0br1, C15:0br2, C15:0br3, C17:0br1, C17:0br2, C17:0br3	C14:1, C15:1, C16:1, C17:1, C18:1c, C18:2c, C18:3n3, C19:1, C20:1, C22:1	C16:0m, C18:0m	Pimelic acid, suberic acid, azelaic acid, sebacic acid	TMTD	/	Dipalmitin, phytanyl, monopalmitin-monostearin, distearin, monostearin-monooleyl	A18, A20, A24, A26, A28, A30, A32, A34	a20, a21, a22, a23, a24, a25, a26, a27, a28, a29, a30, a31, a32, a33	/	Cholesterol, dehydrocholesterol, cholestanol	Sitosterol, ergosterol, campesterol, stigmasterol	/	AR19, AR23	Pristanic acid, phytanic acid, dehydroabietic acid, oxodehydroabietic acid, dehydroabietic acid methyl ester, tocopherol, lanosterol, betulin, lupeol, prunol, oleanol, longiborneol, squalene, neogammacerane, neonorgammacerane, hopane	W38, W40, W42, W44, W46, W48	Palmitamide, oleamide, stereamide	Phosphate, glycerol, phenanthrene
F2, US2	47.47	C7:0, C8:0, C9:0, C10:0, C11:0, C12:0, C13:0, C14:0, C15:0, C16:0, C17:0, C18:0, C19:0, C20:0, C21:0, C22:0, C23:0, C24:0, C25:0, C26:0, C27:0, C28:0, C30:0	C15:0br2, C15:0br3, C17:0br1, C17:0br2, C17:0br3	C17:1, C18:1c, C18:2c, C18:3n3	/	/	/	/	/	A18, A20, A24, A26, A28, A30, A32, A34	a20, a21, a22, a23, a24, a25, a26, a27, a28, a29, a30, a31, a32, a33	/	Cholesterol, dehydrocholesterol, cholestanol	Sitosterol	/	/	Pristanic acid, dehydroabietic acid, tocopherol, lanosterol, betulin, oleanol, squalene, neogammacerane	W46	Palmitamide, oleamide, stereamide	Phosphate, glycerol, phenanthrene
F2, US3	67.91	C7:0, C8:0, C9:0, C10:0, C11:0, C12:0, C13:0, C14:0, C15:0, C16:0, C17:0, C18:0, C19:0, C20:0, C21:0, C22:0, C23:0, C24:0, C25:0, C26:0, C27:0, C28:0, C30:0	C15:0br1, C15:0br2, C15:0br3, C17:0br1, C17:0br2, C17:0br3	C14:1, C16:1, C18:1c, C18:2c, C20:1	/	/	/	/	Disterin	A18, A20, A24, A26, A28, A30, A32, A34	a20, a21, a22, a23, a24, a25, a26, a27, a28, a29, a30, a32, a33	/	Cholesterol, cholestanol	Sitosterol, stigmasterol	/	/	Pristanic acid, tocopherol, lanosterol, betulin, squalene, neogammacerane	W38, W42, W44, W46	Palmitamide, oleamide, stereamide	Phosphate, glycerol
P, US1	43.96	C6:0, C7:0, C8:0, C9:0, C10:0, C13:0, C14:0, C16:0, C17:0, C18:0, C20:0, C22:0, C23:0, C24:0, C25:0, C26:0, C27:0, C28:0, C30:0	C15:0br2, C15:0br3, C17:0br1, C17:0br2, C17:0br3	C17:1, C18:1c, C18:2c, C18:3n3, C19:1	/	/	/	/	Dipalmitin, monopalmitin-monostearin, distearin	A18, A20, A24, A26, A28, A30, A32, A34	a20, a21, a22, a23, a24, a25, a27, a29, a30, a32	/	Cholesterol, cholestanol	Sitosterol, ergosterol, campesterol, stigmasterol	Coprostanol, fucusterol	/	Pristanic acid, dehydroabietic acid, tocopherol, betulin, prunol, oleanol, squalene, neogammacerane	W42, W44, W46, W48	Palmitamide, oleamide, stereamide	Phosphate, glycerol
3, US1	30.95	C8:0, C9:0, C10:0, C11:0, C12:0, C13:0, C14:0, C15:0, C16:0, C17:0, C18:0, C19:0, C20:0, C21:0, C22:0, C23:0, C24:0, C25:0, C26:0, C27:0, C28:0, C30:0	C15:0br1, C15:0br2, C15:0br3, C17:0br1, C17:0br2, C17:0br3	C17:1, C18:1c, C18:2c, C19:1	/	/	/	/	/	A18, A20, A24, A26, A28, A30, A32, A34	a20, a21, a22, a23, a24, a25, a26, a27, a28, a29, a30, a31, a32, a33	/	Cholesterol, dehydrocholesterol, cholestanol	Sitosterol, ergosterol	/	AR23	Dehydroabietic acid, oxodehydroabietic acid, prunol, oleanol, friedelanone, squalene, neogammacerane, neonorgammacerane, hopane	/	/	Phosphate, glycerol
F3, US1	116.59	C6:0, C7:0, C8:0, C9:0, C10:0, C11:0, C12:0, C13:0, C14:0, C16:0, C17:0, C18:0, C19:0, C20:0, C21:0, C22:0, C23:0, C24:0, C25:0, C26:0, C27:0, C28:0, C30:0	C15:0br1, C15:0br2, C15:0br3, C17:0br1, C17:0br2, C17:0br3	C14:1, C15:1, C16:1, C17:1, C18:1c, C18:2c, C19:1	C16:0m, C18:0m	Azelaic acid	/	/	Dipalmitin, monopalmitin-monostearin, distearin	A18, A20, A24, A26, A28, A30, A32, A34	a20, a21, a22, a23, a24, a25, a26, a27, a28, a29, a30, a31, a32, a33	/	Cholesterol, dehydrocholesterol, cholestanol	Sitosterol, stigmasterol	/	AR21, AR23	Pristanic acid, dehydroabietic acid, oxodehydroabietic acid, pimaric acid, tocopherol, lanosterol, betulin, prunol, oleanol, longiborneol, friedelanone, squalene, neogammacerane, neonorgammacerane, hopane	W38, W40, W42, W44, W46, W48	Palmitamide, oleamide, stereamide	Phosphate, glycerol
F4, US1	107.46	C7:0, C8:0, C9:0, C10:0, C11:0, C12:0, C13:0, C14:0, C16:0, C17:0, C18:0, C19:0, C20:0, C21:0, C22:0, C23:0, C24:0, C25:0, C26:0, C27:0, C28:0, C30:0	C15:0br1, C15:0br2, C15:0br3, C17:0br1, C17:0br2, C17:0br3	C14:1, C15:1, C16:1, C17:1, C18:1c, C18:2c, C19:1, C20:1	C16:0m, C18:0m	Suberic acid, azelaic acid, sebacic acid	/	/	Dipalmitin, monopalmitin-monostearin, monostearin-monooleyl	A18, A20, A24, A26, A28, A30, A32, A34	a20, a21, a22, a23, a24, a25, a26, a27, a28, a29, a30, a31, a32, a33	/	Cholesterol, dehydrocholesterol, cholestanol	Sitosterol, stigmasterol	/	AR23	Pristanic acid, phytanic acid, dehydroabietic acid, oxodehydroabietic acid, oxodehydroabietic acid methyl ester, tocopherol, lanosterol, betulin, oleanol, longiborneol, squalene, neogammacerane, neonorgammacerane, hopane	W38, W40, W42, W44, W46, W48	Palmitamide, oleamide, stereamide	Phosphate, glycerol, phenanthrene, octathiocane
P21, US1	195.76	C7:0, C8:0, C9:0, C10:0, C11:0, C12:0, C13:0, C14:0, C15:0, C16:0, C17:0, C18:0, C19:0, C20:0, C21:0, C22:0, C23:0, C24:0, C25:0, C26:0, C27:0, C28:0, C30:0	C15:0br1, C15:0br2, C15:0br3, C17:0br1, C17:0br2, C17:0br3	C14:1, C15:1, C16:1, C17:1, C18:1c, C18:2c, C18:3n3, C19:1, C20:1, C22:1	C16:0m, C18:0m	Pimelic acid, suberic acid, azelaic acid, sebacic acid	/	/	Dipalmitin, phytanyl, monopalmitin-monostearin, distearin, monostearin-monooleyl	A18, A20, A24, A26, A28, A30, A32, A34	a20, a21, a22, a23, a24, a25, a26, a27, a28, a29, a30, a31, a32, a33	/	Cholesterol, dehydrocholesterol, cholestanol	Sitosterol, stigmasterol	Fucusterol	AR23	Pristanic acid, phytanic acid, dehydroabietic acid, oxodehydroabietic acid, dehydroabietic acid methyl ester, tocopherol, lanosterol, betulin, lupeol, prunol, oleanol, longiborneol, squalene, neogammacerane, neonorgammacerane, hopane	W38, W40, W42, W44, W46, W48	Palmitamide, oleamide, stereamide	Phosphate, glycerol, phenanthrene, octathiocane
14, US1	56.14	C8:0, C9:0, C10:0, C11:0, C12:0, C13:0, C14:0, C15:0, C16:0, C17:0, C18:0, C19:0, C20:0, C21:0, C22:0, C23:0, C24:0, C25:0, C26:0, C27:0, C28:0, C30:0	C15:0br1, C15:0br2, C15:0br3, C17:0br1, C17:0br2, C17:0br3	C14:1, C17:1, C18:1c, C18:1t, C18:2c, C19:1	C16:0m, C18:0m	/	/	/	Dipalmitin	A18, A20, A22, A24, A26, A28, A30, A32, A34	a20, a21, a22, a23, a24, a25, a26, a27, a29, a30, a32	/	Cholesterol, cholestanol	Sitosterol, ergosterol, campesterol, stigmasterol	Stercorin, fucosterol	AR21	Pristanic acid, phytanic acid, dehydroabietic acid, tocopherol, lanosterol, squalene, neogammacerane	W40, W42, W44, W46, W48	Palmitamide, oleamide, stereamide	Phosphate, glycerol, phenanthrene
9, US1	51.51	C6:0, C7:0, C8:0, C9:0, C10:0, C11:0, C12:0, C13:0, C14:0, C16:0, C17:0, C18:0, C19:0, C20:0, C21:0, C22:0, C23:0, C24:0, C25:0, C26:0, C28:0, C30:0	C15:0br2, C15:0br3, C17:0br1, C17:0br2, C17:0br3	C18:1c, C19:1	/	/	/	/	/	A18, A20, A24, A26, A28, A30, A32, A34	a20, a21, a22, a23, a24, a25	/	Cholesterol, cholestanol	Sitosterol, stigmasterol	/	AR23	Dehydroabietic acid, oxodehydroabietic acid, lupeol, prunol, longiborneol, squalene	W44, W46	Palmitamide, oleamide, stereamide	Phosphate, glycerol
SA01, S1 and S2	63.72	C7:0, C8:0, C9:0, C10:0, C13:0, C14:0, C15:0, C16:0, C17:0, C18:0, C24:0	/	C18:1c, C22:1	/	/	/	/	/	A18, A24, A26, A28, A30, A32	a20, a27, a31, a33	/	Cholesterol	/	/	/	/	/	/	Phosphate, glycerol
SA02, S1 and S2	127.86	C7:0, C8:0, C9:0, C10:0, C13:0, C14:0, C15:0, C16:0, C18:0	/	C18:1c	/	/	/	/	/	A18, A24, A26, A28, A30, A32	a20, a29, a31, a33	/	Cholesterol	Sitosterol	/	/	Pristanic acid, squalene	/	/	Phosphate, glycerol
SA03, S1 and S2	90.36	C7:0, C8:0, C9:0, C10:0, C13:0, C14:0, C15:0, C16:0, C17:0, C18:0, C20:0, C22:0, C24:0, C26:0, C28:0, C30:0	C15:0br1, C15:0br2, C15:0br3	C18:1c, C18:2c	/	/	/	/	/	A18, A20, A24, A26, A28, A30, A32	a20, a22, a27, a29, a31, a33	/	Cholesterol	Sitosterol	/	/	Pristanic acid, dehydroabietic acid, squalene, neonorgammacerane, hopane	/	Palmitamide, oleamide, stereamide	Phosphate, glycerol
SA04, S1 and S2	312.08	C7:0, C8:0, C9:0, C10:0, C12:0, C13:0, C14:0, C15:0, C16:0, C17:0, C18:0, C19:0, C20:0, C22:0, C24:0, C26:0, C28:0, C30:0	C15:0br1, C15:0br2, C15:0br3, C17:0br2, C17:0br3	C14:1, C18:1c, C18:2c, C20:1	/	/	/	/	/	A18, A20, A24, A26, A28, A30, A32, A34	a20, a22, a23, a24, a25, a26, a27, a28, a29, a31, a33	/	Cholesterol	Sitosterol	/	/	Pristanic acid, squalene, neonorgammacerane, hopane		Palmitamide, oleamide, stereamide	Phosphate, glycerol
SA05, S1 and S2	344.13	C7:0, C8:0, C9:0, C10:0, C13:0, C14:0, C15:0, C16:0, C17:0, C18:0, C19:0, C20:0, C21:0, C22:0, C23:0, C24:0, C25:0, C26:0, C27:0, C28:0, C30:0	C15:0br1, C15:0br2, C15:0br3, C17:0br1, C17:0br2, C17:0br3	C18:1c	/	/	/	/	/	A18, A20, A24, A26, A28, A30, A32, A34	a20, a21, a22, a23, a24, a25, a26, a27, a28, a29, a30, a31, a32, a33	/	Cholesterol	/	/	/	Pristanic acid, squalene, neonorgammacerane, hopane	W46	Oleamide	Phosphate, glycerol
SA06, S1 and S2	284.21	C7:0, C8:0, C9:0, C10:0, C13:0, C14:0, C15:0, C16:0, C17:0, C18:0, C20:0, C22:0, C23:0, C24:0, C25:0, C26:0, C27:0, C28:0, C30:0	C15:0br1, C15:0br2, C15:0br3	C14:1, C15:1, C18:1c, C18:2c, C19:1, C20:1, C24:1	/	/	/	/	/	A18, A20, A24, A26, A28, A30, A32, A34	a20, a22, a23, a24, a25, a26, a27, a28, a29, a31, a33	/	Cholesterol	Sitosterol	/	/	Pristanic acid, dehydroabietic acid, squalene, neonorgammacerane, hopane	W46	Palmitamide, oleamide, stereamide	Phosphate, glycerol
SA07, S1 and S2	106.18	C7:0, C8:0, C9:0, C10:0, C13:0, C14:0, C15:0, C16:0, C17:0, C18:0, C20:0, C22:0, C23:0, C24:0, C26:0, C28:0, C30:0	C15:0br1	C18:1c, C18:2c	/	/	/	/	/	A18, A20, A24, A26, A28, A30, A32	a20, a22, a23, a24, a25, a27, a28, a29, a30, a31, a33	/	Cholesterol	Sitosterol	/	/	Pristanic acid, dehydroabietic acid, betulin, squalene	/	Palmitamide, oleamide	Phosphate, glycerol
SA08, S1 and S2	210.86	C6:0, C8:0, C9:0, C10:0, C13:0, C14:0, C15:0, C16:0, C17:0, C18:0, C20:0, C22:0, C24:0, C26:0, C28:0, C30:0	C15:0br1, C15:0br2, C15:0br3, C17:0br3	C18:1c, C18:2c, C20:1	C18:0m	/	/	/	/	A18, A20, A24, A26, A28, A30, A32, A34	a20, a21, a22, a23, a24, a25, a26, a27, a28, a29, a31, a32, a33	/	Cholesterol	Sitosterol	/	AR21	Pristanic acid, dehydroabietic acid, longiborneol, squalene, neonorgammacerane, hopane	/	Palmitamide, oleamide, stereamide	Phosphate, glycerol
SA09, S1 and S2	269.65	C7:0, C9:0, C10:0, C13:0, C14:0, C15:0, C16:0, C17:0, C18:0, C20:0, C21:0, C22:0, C23:0, C24:0, C25:0, C26:0, C27:0, C28:0, C30:0	C15:0br1, C15:0br2, C15:0br3, C17:0br1, C17:0br3	C18:1c, C18:3n3	/	/	/	/	/	A18, A20, A24, A26, A28, A30, A32, A34	a20, a21, a22, a23, a24, a25, a27, a28, a29, a30, a31, a32, a33	/	Cholesterol	Sitosterol	/	/	Pristanic acid, dehydroabietic acid, betulin, squalene, neonorgammacerane, hopane	W40, W42, W44, W46, W48	Palmitamide, oleamide, stereamide	Glycerol
SA10, S1 and S2	145.95	C7:0, C8:0, C9:0, C13:0, C14:0, C16:0, C17:0, C18:0, C20:0, C22:0, C23:0, C24:0, C30:0	C15:0br1, C15:0br3	C16:1, C18:1c, C18:2c	/	/	/	/	/	A18, A20, A24, A26, A28, A30, A32	a20, a22, a23, a24, a25, a27, a28, a29, a31, a33	/	Cholesterol	Sitosterol	/	/	Pristanic acid, squalene	/	Palmitamide, oleamide	Phosphate, glycerol
SA11, S1 and S2	138.99	C6:0, C7:0, C8:0, C9:0, C10:0, C12:0, C13:0, C14:0, C15:0, C16:0, C17:0, C18:0, C20:0	C15:0br1	C18:1c	/	/	/	/	/	A18, A20, A24, A26, A28, A30, A32	a20, a21, a22, a23, a24, a25, a26, a27, a28, a29, a30, a31, a32, a33	/	Cholesterol	Sitosterol	/	/	Pristanic acid, dehydroabietic acid, betulin, squalene, neonorgammacerane, hopane	/	Palmitamide, oleamide	Phosphate, glycerol
SA12, S1 and S2	158.48	C7:0, C8:0, C9:0, C10:0, C13:0, C14:0, C15:0, C16:0, C17:0, C18:0, C19:0, C20:0, C22:0, C23:0, C24:0, C26:0, C28:0, C30:0	C15:0br1, C15:0br2, C15:0br3	C18:1c, C18:2c	/	/	/	/	Dipalmitin, monostearin-monooleyl	A18, A20, A24, A26, A28, A30, A32, A34	a20, a22, a23, a24, a27, a29, a31, a33	/	Cholesterol	Sitosterol	/	/	Pristanic acid, dehydroabietic acid, squalene, hopane	W46	Palmitamide, oleamide, stereamide	Phosphate, glycerol
SA13, S1 and S2	129.28	C7:0, 8:0, C9:0, C10:0, C13:0, C14:0, C15:0, C16:0, C17:0, C18:0, C20:0, C22:0, C24:0, C26:0, C27:0, C28:0, C30:0	C15:0br1	C18:1c	C18:0m	/	/	/	/	A18, A20, A24, A26, A28, A30, A32, A34	a20, a22, a24, a25, a26, a27, a29, a31, a33	/	Cholesterol	Sitosterol	/	AR21	Pristanic acid, dehydroabietic acid, betulin, longiborneol, squalene	/	Palmitamide, oleamide, stereamide	Phosphate, glycerol
SA14, S1 and S2	170.85	C7:0, C8:0, C9:0, C10:0, C13:0, C14:0, C15:0, C16:0, C17:0, C18:0, C19:0, C20:0, C21:0, C22:0, C23:0, C24:0, C25:0, C26:0, C27:0, C28:0, C30:0	C17:0br1	C18:1c, C18:2c	C16:0m, C18:0m	/	/	/	/	A18, A20, A24, A26, A28, A30, A32, A34	a20, a22, a24, a25, a27, a29, a30, a31, a33	/	Cholesterol	Sitosterol	/	/	Pristanic acid, dehydroabietic acid, squalene	W46, W48	Palmitamide, oleamide, stereamide	Phosphate, glycerol
SA15, S1 and S2	64.77	C7:0, C8:0, C9:0, C10:0, C13:0, C14:0, C15:0, C16:0, C17:0, C18:0, C19:0, C20:0, C22:0, C24:0, C26:0, C28:0, C30:0	/	C18:1c	/	/	/	/	/	A18, A20, A24, A26, A28, A30, A32	a20, a27, a29, a31, a33	/	Cholesterol	/	/	/	Pristanic acid, betulin, squalene	/	/	Phosphate, glycerol
SA16, S1 and S2	50.44	C7:0, C8:0, C9:0, C10:0, C13:0, C14:0, C15:0, C16:0, C17:0, C18:0, C20:0, C22:0, C24:0, C26:0, C28:0, C30:0	C15:0br3	C18:1c	/	/	/	/	/	A18, A20, A24, A26, A28, A30, A32	a20, a22, a24, a26, a27, a28, a29, a31, a33	/	Cholesterol	/	/	/	Pristanic acid, dehydroabietic acid, squalene, neonorgammacerane, hopane	/	/	Phosphate, glycerol
SA17, S1 and S2	214.09	C7:0, C8:0, C9:0, C10:0, C13:0, C14:0, C15:0, C16:0, C17:0, C18:0, C19:0, C20:0, C21:0, C22:0, C23:0, C24:0, C25:0, C26:0, C28:0, C30:0	C15:0br2, C15:0br3, C17:0br1, C17:0br2, C17:0br3	C18:1c, C20:1	/	/	/	/	/	A18, A20, A24, A26, A28, A30, A32	a20, a21, a22, a23, a24, a25, a27, a28, a29, a30, a31, a33	/	Cholesterol	/	/	/	Pristanic acid, betulin	/	Palmitamide, oleamide	Phosphate, glycerol
SA18, S1 and S2	442.64	C7:0, C8:0, C9:0, C10:0, C11:0, C12:0, C13:0, C14:0, C15:0, C16:0, C17:0, C18:0, C19:0, C20:0, C21:0, C22:0, C23:0, C24:0, C25:0, C26:0, C27:0, C28:0, C30:0	C15:0br1, C15:0br2, C15:0br3, C17:0br1, C17:0br2, C17:0br3	C14:1, C15:1, C17:1, C18:1c, C18:1t, C18:2c, C20:1	/	/	TMTD	/	/	A18, A20, A24, A26, A28, A30, A32	a20, a21, a22, a23, a24, a26, a27, a28, a29, a31, a33	/	Cholesterol	Sitosterol	/	/	Pristanic acid, phytanic acid, dehydroabietic acid, longiborneol, squalene, hopane	/	Palmitamide, oleamide, stereamide	Phosphate, glycerol
SA19, S1 and S2	60.54	C7:0, C8:0, C9:0, C10:0, C13:0, C14:0, C15:0, C16:0, C17:0, C18:0, C20:0, C21:0, C22:0, C23:0, C24:0, C26:0, C27:0, C28:0, C30:0	C15:0br1, C15:0br2	C18:1c	/	/	/	/	/	A18, A20, A24, A26, A28, A30, A32	a22, a23, a24, a25, a27, a29, a31, a33	/	Cholesterol	Sitosterol	/	/	Pristanic acid	/	/	Phosphate, glycerol
SA20, S1 and S2	95.32	C7:0, C8:0, C9:0, C10:0, C11:0, C13:0, C14:0, C15:0, C16:0, C17:0, C18:0, C20:0, C22:0, C24:0, C26:0, C28:0, C30:0	C15:0br2	C18:1c	/	/	/	/	/	A18, A24, A26, A28, A30, A32	a20, a22, a29, a31, a33	/	Cholesterol	Sitosterol	/	/	Pristanic acid, dehydroabietic acid, betulin	/	Palmitamide, oleamide	Phosphate, glycerol
SA21, S1 and S2	399.04	C7:0, C8:0, C9:0, C10:0, C11:0, C12:0, C13:0, C14:0, C15:0, C16:0, C17:0, C18:0, C19:0, C20:0, C21:0, C22:0, C23:0, C24:0, C26:0	C15:0br1, C15:0br2, C15:0br3, C17:0br1, C17:0br2, C17:0br3	C18:1c, C18:1t	/	/	/	/	/	A18, A20, A24, A26, A28, A30	a20, a22, a29, a31, a33	/	Cholesterol	Sitosterol	/	/	Phytanic acid, dehydroabietic acid, betulin		Palmitamide	Phosphate, glycerol
SA22, S1 and S2	428.35	C7:0, C8:0, C9:0, C10:0, C11:0, C12:0, C13:0, C14:0, C15:0, C16:0, C17:0, C18:0, C19:0, C20:0, C21:0, C22:0, C23:0, C24:0, C25:0, C26:0, C27:0, C28:0, C30:0	C15:0br2, C15:0br3, C17:0br1, C17:0br2, C17:0br3	C16:1, C18:1c, C18:1t, C18:3n3	/	/	/	/	/	A18, A20, A24, A26, A28, A30, A32, A34	a20, a21, a22, a23, a24, a25, a26, a27, a28, a29, a30, a31, a32, a33	/	Cholesterol	Stigmasterol	/	/	Pristanic acid, phytanic acid, dehydroabietic acid, betulin, squalene	W40, W42, W44, W46, W49	Palmitamide, oleamide, stereamide	Phosphate, glycerol
SA23, S1 and S2	24.72	C7:0, C8:0, C9:0, C10:0, C13:0, C14:0, C15:0, C16:0, C18:0, C20:0, C30:0	C15:0br1, C15:0br2, C15:0br3, C17:0br1, C17:0br2, C17:0br3	C18:1c	/	/	/	/	/	A18, A24, A26, A28, A30, A32	a20, a22, a25, a27, a29, a31, a33	/	Cholesterol	Sitosterol	/	/	Pristanic acid, hopane	/	Oleamide	Phosphate, glycerol
SA24, S1 and S2	86.42	C7:0, C8:0, C9:0, C10:0,C13:0, C14:0, C15:0, C16:0, C17:0, C18:0, C19:0, C20:0, C21:0, C22:0, C23:0, C24:0, C25:0, C26:0, C28:0	/	C18:1c	/	/	/	/	/	A18, A24, A26, A28, A30, A32	a20, a22, a23, a25, a27, a29, a31, a33	/	Cholesterol	Sitosterol	/	/	Pristanic acid, betulin, hopane	/	/	Phosphate, glycerol
SA25, S1 and S2	121.95	C7:0, C8:0, C9:0, C10:0, C11:0, C12:0, C13:0, C14:0, C15:0, C16:0, C17:0, C18:0, C19:0, C20:0, C21:0, C22:0, C23:0, C24:0, C25:0, C26:0, C27:0, C28:0, C30:0	C15:0br1, C15:0br2, C15:0br3, C17:0br1, C17:0br2, C17:0br3	C18:1c	/	/	/	/	/	A18, A20, A24, A26, A28, A30, A32	a20, a21, a22, a23, a24, a25, a29, a31, a33	/	Cholesterol, dehydrocholesterol	/	/	/	Squalene	/	Palmitamide, oleamide, stereamide	Phosphate, glycerol

## Sheet: GC-MS_FERMENT
ANALISI DEI RESIDUI ORGANICI DA CERAMICHE PREISTORICHE RINVENUTE IN GROTTA
Delia Carloni, Giuseppe Egidio De Benedetto, Giuseppe De Luca
Incidence of the various lipid biomarkers in the pottery samples.
Evaluating the potential of in-depth chrono-cultural and functional analysis of pottery in European cave archaeology: A case study from the prehistoric Grotte di Sant’Angelo Cave Complex (Cassano allo Ionio – Calabria, Italy)
Delia Carloni, Felice Larocca, Peter A.J. Attema, Giuseppe De Luca, Francesco Breglia, Marco Pacciarelli, Giuseppe E. De Benedetto
Supplementary Information 2
Results for the targeted analysis of fermentation products conducted on a subset of samples.
	Succinic acid	Succinicic acid	Malic acid	Malic acid	Tartaric acid	Tartaric acid	Tartaric–malic acid	Vanillic acid	Vanillic acid	Citric acid	Citric acid	Syringic acid	Syringic acid	Syringic acid	C13:0 (internal standard)	C13:0 (internal standard)
Sample	Amount (μg/g)	Q Value	Amount (μg/g)	Q Value	Amount (μg/g)	Q Value	Ratio	Amount (μg/g)	Q Value	Amount (μg/g)	Q Value	Ret Time	Amount (μg/g)	Q Value	Ret Time	Amount (μg/g)
SA01 S2	1.48387	97	1.80645	97	0.241935	87	0.11811	0.016129	89	0.016129	89	19.24	0.016129	86	16.09	1
SA03 S2	2.4697	97	1.04545	94	0.212121	89	0.168675	0.0151515	84	0.030303	85	19.24	0	93	16.09	1
SA04 S2	4.64261	95	0.0669014	68	0.0129108	1	0.161765	0.00880282	62	0.0586854	1	19.27	0.00586854	42	16.09	1
SA05 S2	3.26415	95	0.886792	96	0.150943	92	0.145455	0.00943396	74	0.122642	91	19.24	0.00943396	3	16.09	1
SA08 S2	3.31915	95	1.59574	97	0.12766	50	0.0740741	0.0212766	87	0.106383	1	19.24	0.0212766	56	16.09	1
SA10 S2	0.593458	97	0.588785	97	0.0654206	93	0.1	0.0046729	84	0.0514019	92	19.24	0.0046729	61	16.09	1
SA12 S2	2.55039	97	2.34884	95	0.217054	90	0.0845921	0.00775194	66	0.55814	96	19.24	0	46	16.08	1
SA16 S2	0.601562	89	0.5	98	0.078125	93	0.135135	0.0078125	52	0.046875	1	0	0	0	16.09	1
SA25 S2	3.89542	96	0.571895	94	0.0555556	82	0.0885417	0.00653595	88	0.0196078	85	19.24	0.00653595	85	16.08	1

## Sheet: GC-C-IRMS data
Evaluating the potential of in-depth chrono-cultural and functional analysis of pottery in European cave archaeology: A case study from the prehistoric Grotte di Sant’Angelo Cave Complex (Cassano allo Ionio – Calabria, Italy)
Delia Carloni, Felice Larocca, Peter A.J. Attema, Giuseppe De Luca, Francesco Breglia, Marco Pacciarelli, Giuseppe E. De Benedetto
Supplementary Information 2
Results of the Gas Chromatography/Combustion/Isotope Ratio Mass Spectrometry analysis and their calibration relative to the VPDB.
	Delta	PA	ST
Sample	δ¹³C18:0–δ¹³16:0 (VPDB)	δ¹³C16:0 (VPDB)	δ¹³C18:0 (VPDB)
SA01 S2	-2.54941	-27.5953	-30.1447
SA02 S2	-2.67729	-27.0775	-29.7548
SA03 S2	0.258032	-29.2302	-28.9721
SA04 S2	-0.152843	-28.4833	-28.6361
SA05 S2	0.707728	-28.1075	-27.3998
SA06 S2	-0.661929	-28.8768	-29.5387
SA07 S2	-0.121779	-28.4077	-28.5295
SA08 S2	-1.94551	-26.3595	-28.305
SA09 S2	-1.56562	-26.1348	-27.7005
SA10 S2	-0.981645	-28.8328	-29.8144
SA11 S2	-0.180795	-30.031	-30.2118
SA12 S2	-0.906102	-29.4072	-30.3133
SA13 S2	-0.684253	-28.4244	-29.1087
SA14 S2	1.09321	-27.2617	-26.1684
SA15 S2	-1.1627	-28.4924	-29.6551
SA16 S2	-0.221893	-29.5234	-29.7453
SA17 S2	-0.848635	-28.1376	-28.9862
SA18 S2	-2.94024	-28.5666	-31.5068
SA19 S2	-1.51874	-29.2921	-30.8108
SA20 S2	-0.0810274	-29.3786	-29.4596
SA21 S2	-1.44076	-30.6746	-32.1153
SA22 S2	-4.42767	-28.0572	-32.4848
SA23 S2	-0.141632	-29.62	-29.7616
SA24 S2	-2.45858	-29.72	-32.1786
SA25 S2	-3.92246	-28.8851	-32.8076
